# Supplementary material for: Depressive symptoms in long term care facilities in Western Canada: a cross sectional study
Source: BMC Geriatr. 2019 Dec 2;19:335. doi: 10.1186/s12877-019-1298-5 (PMC6889648; doi:10.1186/s12877-019-1298-5)
Supplement: Supplementary file 1 — Additional file 1. [file 12877_2019_1298_MOESM1_ESM.xlsx]

## Sheet: Sheet1
	Model 1: simple logistic regression						Model 2: simple hierarchical model						Model 3: demographics added						Model 4: diagnoses added						Model 5: other impairments added						Model 6: unit variables added						Model 7: Facility variables added
	Est	SE	P	OR	95% CI		Est	SE	P	OR	95% CI		Est	SE	P	OR	95% CI		Est	SE	P	OR	95% CI		Est	SE	P	OR	95% CI		Est	SE	P	OR	95% CI		Est	SE	P	OR	95% CI
Intercept	-1.381	0.05433	<0.0001	─	─	─	-1.6077	0.1236	<0.0001	─	─	─	-1.2691	0.251	<0.0001	─	─	─	-1.4597	0.2684	<0.0001	─	─	─	-1.5877	0.276	<0.0001	─	─	─	-2.2381	0.3544	<0.0001	─	─	─	-2.7491	0.4963	<0.0001	─	─	─
Cognitive impairment	0.467	0.05896	<0.0001	1.595	1.421	1.791	0.3919	0.0686	<0.0001	1.48	1.294	1.693	0.4182	0.06973	<0.0001	1.519	1.325	1.742	0.4414	0.07061	<0.0001	1.555	1.354	1.786	0.53	0.0727	<0.0001	1.699	1.473	1.959	0.5138	0.07291	<0.0001	1.672	1.449	1.929	0.5137	0.07293	<0.0001	1.671	1.449	1.928
Age	─	─	─	─	─	─	─	─	─	─	─	─	-0.00732	0.002733	0.0074	1.007	1.002	1.013	-0.00694	0.00291	0.0172	1.007	1.001	1.013	-0.00683	0.00301	0.0233	1.007	1.001	1.013	-0.00623	0.003014	0.0389	1.006	1	1.012	-0.0062	0.003011	0.0397	1.006	1	1.012
Female	─	─	─	─	─	─	─	─	─	─	─	─	0.3949	0.05778	<0.0001	1.484	1.325	1.662	0.3709	0.05857	<0.0001	1.449	1.292	1.625	0.3625	0.05934	<0.0001	1.437	1.279	1.614	0.366	0.05933	<0.0001	1.442	1.284	1.62	0.3653	0.05929	<0.0001	1.441	1.283	1.619
Marital status (ref=never married)
Married	─	─	─	─	─	─	─	─	─	─	─	─	-0.1055	0.1012	0.297	0.9	0.738	1.097	-0.09856	0.1028	0.3375	0.906	0.741	1.108	-0.1005	0.1039	0.3334	0.904	0.738	1.109	-0.1049	0.104	0.3132	0.9	0.734	1.104	-0.1022	0.104	0.3257	0.903	0.736	1.107
Widowed	─	─	─	─	─	─	─	─	─	─	─	─	-0.02382	0.0998	0.8114	0.976	0.803	1.187	-0.02424	0.1013	0.8108	0.976	0.8	1.19	-0.03238	0.1024	0.7519	0.968	0.792	1.183	-0.03426	0.1024	0.7381	0.966	0.791	1.181	-0.03649	0.1024	0.7217	0.964	0.789	1.179
Separated	─	─	─	─	─	─	─	─	─	─	─	─	-0.1714	0.1562	0.2724	0.842	0.62	1.144	-0.1804	0.1586	0.2555	0.835	0.612	1.139	-0.1875	0.1608	0.2436	0.829	0.605	1.136	-0.1873	0.1608	0.2442	0.829	0.605	1.136	-0.2016	0.1609	0.2102	0.817	0.596	1.12
Divorced	─	─	─	─	─	─	─	─	─	─	─	─	0.2388	0.1148	0.0375	1.27	1.014	1.59	0.2091	0.116	0.0715	1.233	0.982	1.547	0.1943	0.1173	0.0976	1.214	0.965	1.528	0.1945	0.1173	0.0975	1.215	0.965	1.529	0.1926	0.1174	0.1008	1.212	0.963	1.526
Unknown	─	─	─	─	─	─	─	─	─	─	─	─	0.1619	0.1725	0.3481	1.176	0.838	1.649	0.1233	0.1745	0.48	1.131	0.803	1.593	0.1262	0.1759	0.473	1.135	0.804	1.602	0.1232	0.1759	0.4837	1.131	0.801	1.597	0.114	0.175	0.5149	1.121	0.795	1.579
Comorbidities
Cardiovascular disease	─	─	─	─	─	─	─	─	─	─	─	─	─	─	─	─	─	─	0.02004	0.05304	0.7056	1.02	0.92	1.132	0.003864	0.05345	0.9424	1.004	0.904	1.115	0.009311	0.05346	0.8617	1.009	0.909	1.121	0.005457	0.05343	0.9186	1.005	0.906	1.116
Renal failure	─	─	─	─	─	─	─	─	─	─	─	─	─	─	─	─	─	─	0.1651	0.1149	0.1508	1.18	0.942	1.478	0.1383	0.1163	0.2345	1.148	0.914	1.442	0.1477	0.1162	0.2038	1.159	0.923	1.456	0.1444	0.1162	0.214	1.155	0.92	1.451
Diabetis melitus	─	─	─	─	─	─	─	─	─	─	─	─	─	─	─	─	─	─	0.06165	0.05957	0.3007	1.064	0.946	1.195	0.04751	0.06009	0.4292	1.049	0.932	1.18	0.05183	0.06009	0.3884	1.053	0.936	1.185	0.05007	0.06009	0.4047	1.051	0.935	1.183
Stroke/TIA	─	─	─	─	─	─	─	─	─	─	─	─	─	─	─	─	─	─	0.002602	0.05946	0.9651	1.003	0.892	1.127	-0.00345	0.05995	0.9542	0.997	0.886	1.121	0.005563	0.05999	0.9261	1.006	0.894	1.131	0.004954	0.05994	0.9341	1.005	0.894	1.13
Seizure disorder	─	─	─	─	─	─	─	─	─	─	─	─	─	─	─	─	─	─	-0.1403	0.1088	0.1973	0.869	0.702	1.076	-0.1124	0.1096	0.3055	0.894	0.721	1.108	-0.1038	0.1097	0.3439	0.901	0.727	1.118	-0.1021	0.1096	0.3519	0.903	0.728	1.119
Arthritis	─	─	─	─	─	─	─	─	─	─	─	─	─	─	─	─	─	─	0.08445	0.06061	0.1636	1.088	0.966	1.225	0.05496	0.06115	0.3688	1.056	0.937	1.191	0.05553	0.06113	0.3637	1.057	0.938	1.192	0.05948	0.06109	0.3303	1.061	0.942	1.196
Neurodegenerative disease	─	─	─	─	─	─	─	─	─	─	─	─	─	─	─	─	─	─	-0.1727	0.1187	0.1457	0.841	0.667	1.062	-0.1667	0.1198	0.1643	0.846	0.669	1.071	-0.1553	0.1198	0.195	0.856	0.677	1.083	-0.1514	0.1199	0.2067	0.859	0.679	1.087
Traumatic brain injury	─	─	─	─	─	─	─	─	─	─	─	─	─	─	─	─	─	─	0.145	0.1542	0.3472	1.156	0.854	1.564	0.1297	0.1547	0.402	1.138	0.841	1.542	0.1296	0.1547	0.4022	1.138	0.841	1.542	0.1286	0.1545	0.4055	1.137	0.84	1.54
Anxiety	─	─	─	─	─	─	─	─	─	─	─	─	─	─	─	─	─	─	0.7201	0.107	<0.0001	2.055	1.666	2.534	0.7242	0.108	<0.0001	2.063	1.669	2.55	0.7272	0.1081	<0.0001	2.069	1.674	2.558	0.7371	0.1082	<0.0001	2.09	1.69	2.584
Bipolar disorder	─	─	─	─	─	─	─	─	─	─	─	─	─	─	─	─	─	─	0.3162	0.1739	0.069	1.372	0.976	1.929	0.2668	0.176	0.1295	1.306	0.925	1.844	0.2626	0.1762	0.1362	1.3	0.921	1.837	0.2606	0.1762	0.1392	1.298	0.919	1.833
Schizophrenia	─	─	─	─	─	─	─	─	─	─	─	─	─	─	─	─	─	─	0.1739	0.1519	0.2521	1.19	0.884	1.603	0.1767	0.1535	0.2499	1.193	0.883	1.612	0.1725	0.1543	0.2636	1.188	0.878	1.608	0.1654	0.1545	0.2842	1.18	0.872	1.597
Cancer	─	─	─	─	─	─	─	─	─	─	─	─	─	─	─	─	─	─	0.000295	0.0915	0.9974	1	0.836	1.197	-0.0177	0.09216	0.8477	0.982	0.82	1.177	-0.01731	0.09211	0.8509	0.983	0.82	1.177	-0.02173	0.09209	0.8134	0.979	0.817	1.172
Respiratory disease	─	─	─	─	─	─	─	─	─	─	─	─	─	─	─	─	─	─	0.3435	0.06902	<0.0001	1.41	1.231	1.614	0.3337	0.06961	<0.0001	1.396	1.218	1.6	0.3354	0.06959	<0.0001	1.399	1.22	1.603	0.3334	0.06954	<0.0001	1.396	1.218	1.6
Gastrointestinal disease	─	─	─	─	─	─	─	─	─	─	─	─	─	─	─	─	─	─	0.1113	0.06274	0.0762	1.118	0.988	1.264	0.0929	0.0632	0.1416	1.097	0.969	1.242	0.09676	0.06316	0.1255	1.102	0.973	1.247	0.07152	0.06317	0.2575	1.074	0.949	1.216
Liver disease	─	─	─	─	─	─	─	─	─	─	─	─	─	─	─	─	─	─	-0.1419	0.2512	0.572	0.868	0.53	1.42	-0.09479	0.252	0.7068	0.91	0.555	1.49	-0.09075	0.2522	0.719	0.913	0.557	1.497	-0.09068	0.2523	0.7193	0.913	0.557	1.498
Other impairments
Dependency in ADL	─	─	─	─	─	─	─	─	─	─	─	─	─	─	─	─	─	─	─	─	─	─	─	─	-0.06883	0.0528	0.1923	0.933	0.842	1.035	-0.07172	0.05278	0.1742	0.931	0.839	1.032	-0.08417	0.05279	0.1109	0.919	0.829	1.019
Visual impairment	─	─	─	─	─	─	─	─	─	─	─	─	─	─	─	─	─	─	─	─	─	─	─	─	-0.07181	0.07117	0.313	0.931	0.81	1.07	-0.07301	0.0712	0.3051	0.93	0.809	1.069	-0.07263	0.07114	0.3073	0.93	0.809	1.069
Hearing impairment	─	─	─	─	─	─	─	─	─	─	─	─	─	─	─	─	─	─	─	─	─	─	─	─	-0.00496	0.07144	0.9446	0.995	0.865	1.145	-0.00242	0.07143	0.973	0.998	0.867	1.148	-0.0054	0.0714	0.9397	0.995	0.865	1.144
Pain	─	─	─	─	─	─	─	─	─	─	─	─	─	─	─	─	─	─	─	─	─	─	─	─	0.9408	0.08063	<0.0001	2.562	2.188	3.001	0.9473	0.08056	<0.0001	2.579	2.202	3.02	0.9597	0.08057	<0.0001	2.611	2.229	3.058
Unit type (ref=general long term care)
Non secure dementia	─	─	─	─	─	─	─	─	─	─	─	─	─	─	─	─	─	─	─	─	─	─	─	─	─	─	─	─	─	─	0.3138	0.3091	0.3099	1.369	0.747	2.509	0.2735	0.2938	0.3519	1.315	0.739	2.338
Other	─	─	─	─	─	─	─	─	─	─	─	─	─	─	─	─	─	─	─	─	─	─	─	─	─	─	─	─	─	─	0.07697	0.2396	0.7481	1.08	0.675	1.728	-0.2234	0.2423	0.3566	0.8	0.497	1.286
Secure dementia	─	─	─	─	─	─	─	─	─	─	─	─	─	─	─	─	─	─	─	─	─	─	─	─	─	─	─	─	─	─	0.3425	0.1475	0.0203	1.408	1.055	1.881	0.2654	0.1473	0.0716	1.304	0.977	1.741
Secure mental health/psychiatric	─	─	─	─	─	─	─	─	─	─	─	─	─	─	─	─	─	─	─	─	─	─	─	─	─	─	─	─	─	─	0.755	0.5176	0.1447	2.128	0.771	5.869	0.7321	0.511	0.152	2.079	0.764	5.662
Staffing hours/resident day
Care aides	─	─	─	─	─	─	─	─	─	─	─	─	─	─	─	─	─	─	─	─	─	─	─	─	─	─	─	─	─	─	0.3377	0.1116	0.0025	0.713	0.573	0.888	0.1972	0.104	0.0578	0.713	0.573	0.888
Licensed practical nurses	─	─	─	─	─	─	─	─	─	─	─	─	─	─	─	─	─	─	─	─	─	─	─	─	─	─	─	─	─	─	-0.3794	0.2007	0.0587	1.461	0.986	2.166	-0.2172	0.1826	0.2343	1.461	0.986	2.166
Registered nurses	─	─	─	─	─	─	─	─	─	─	─	─	─	─	─	─	─	─	─	─	─	─	─	─	─	─	─	─	─	─	0.007934	0.2417	0.9738	0.992	0.618	1.593	0.07201	0.2156	0.7385	0.992	0.618	1.593
Facility location (health region) ref=Winnipeg Health
Calgary Zone	─	─	─	─	─	─	─	─	─	─	─	─	─	─	─	─	─	─	─	─	─	─	─	─	─	─	─	─	─	─	─	─	─	─	─	─	1.6055	0.281	<0.0001	4.98	2.871	8.639
Edmonton Zone	─	─	─	─	─	─	─	─	─	─	─	─	─	─	─	─	─	─	─	─	─	─	─	─	─	─	─	─	─	─	─	─	─	─	─	─	1.2083	0.262	<0.0001	3.348	2.003	5.595
Fraser Health	─	─	─	─	─	─	─	─	─	─	─	─	─	─	─	─	─	─	─	─	─	─	─	─	─	─	─	─	─	─	─	─	─	─	─	─	0.09294	0.244	0.7033	1.097	0.68	1.77
Interior Health	─	─	─	─	─	─	─	─	─	─	─	─	─	─	─	─	─	─	─	─	─	─	─	─	─	─	─	─	─	─	─	─	─	─	─	─	0.8933	0.2988	0.0028	2.443	1.36	4.389
Facility size (ref=small)
Large	─	─	─	─	─	─	─	─	─	─	─	─	─	─	─	─	─	─	─	─	─	─	─	─	─	─	─	─	─	─	─	─	─	─	─	─	-0.3963	0.2256	0.0789	0.673	0.432	1.047
Medium	─	─	─	─	─	─	─	─	─	─	─	─	─	─	─	─	─	─	─	─	─	─	─	─	─	─	─	─	─	─	─	─	─	─	─	─	-0.1927	0.2357	0.4137	0.825	0.52	1.309
Facility owner-operator model (ref=private for-profit)
Public not for profit	─	─	─	─	─	─	─	─	─	─	─	─	─	─	─	─	─	─	─	─	─	─	─	─	─	─	─	─	─	─	─	─	─	─	─	─	0.5652	0.227	0.0128	1.76	1.128	2.746
Voluntary not for profit	─	─	─	─	─	─	─	─	─	─	─	─	─	─	─	─	─	─	─	─	─	─	─	─	─	─	─	─	─	─	─	─	─	─	─	─	0.4064	0.1806	0.0244	1.501	1.054	2.139
Mental health/geriatric services
Geriatrician		─	─	─	─	─	─	─	─	─	─	─	─	─	─	─	─	─	─	─	─	─	─	─	─	─	─	─	─	─	─	─	─	─	─	─	0.2988	0.1728	0.0837	1.348	0.961	1.892
Psychiatrist		─	─	─	─	─	─	─	─	─	─	─	─	─	─	─	─	─	─	─	─	─	─	─	─	─	─	─	─	─	─	─	─	─	─	─	-0.2674	0.2037	0.1894	0.765	0.513	1.141
Geriatric psychiatrist		─	─	─	─	─	─	─	─	─	─	─	─	─	─	─	─	─	─	─	─	─	─	─	─	─	─	─	─	─	─	─	─	─	─	─	0.1183	0.2342	0.6135	1.126	0.711	1.781
Model fit
	Est						Est						Est						Est						Est						Est						Est
-2 Log Likelihood	13293.1						11482.3						11401.59						11285.88						11137.85						11116.90						11066.79
AICC (smaller is better)	13297.1						11490.3						11423.6						11338						11198						11191.1						11163.2
BIC (smaller is better)	13311.8						11500.3						11451.2						11403.2						11273.2						11283.8						11283.3
Random component effects test for independence
	Est	SE	P	95% CI		ICC	Est	SE	P	95% CI		ICC	Est	SE	P	95% CI		ICC	Est	SE	P	95% CI		ICC	Est	SE	P	95% CI		ICC	Est	SE	P	95% CI		ICC	Est	SE	P	95% CI		ICC
Facility	─	─	─	─	─	─	0.825	0.1615	<0.0001	0.5816	1.2616	0.200486	0.8573	0.1673	<0.0001	0.605	1.3093	0.206713	0.8581	0.1675	<0.0001	0.6054	1.3107	0.206866	0.9012	0.1743	<0.0001	0.6378	1.3706	0.215022	0.7577	0.1514	<0.0001	0.5307	1.1702	0.187193	0.2876	0.08504	<0.0001	0.1735	0.5671	0.0803891
Unit	─	─	─	─	─	─	0.4786	0.06782	<0.0001	0.3692	0.6452	0.126997	0.4904	0.06915	<0.0001	0.3788	0.6601	0.129722	0.491	0.06946	<0.0001	0.379	0.6616	0.12986	0.4809	0.06888	<0.0001	0.37	0.6506	0.127529	0.4542	0.06567	<0.0001	0.3487	0.6164	0.121308	0.4674	0.06822	<0.0001	0.3579	0.6362	0.124395
	-2 Res. LL		P				-2 Res. LL		P				-2 Res. LL		P				-2 Res. LL		P				-2 Res. LL		P				-2 Res. LL		P				-2 Res. LL		P
Test for independence	─		─				13224		<0.0001				13144		<0.0001				12996		<0.0001				12836		<0.0001				12611		<0.0001				11839		<0.0001
